# Supplementary material for: mRNA Expression and DNA Methylation Analysis of Serotonin Receptor 2A (HTR2A) in the Human Schizophrenic Brain
Source: Genes (Basel). 2017 Jan 4;8(1):14. doi: 10.3390/genes8010014 (PMC5295009; doi:10.3390/genes8010014)
Supplement: Supplementary file 1 [file genes-08-00014-s001.zip]

Archive with 3 entries (2 files):
- genes-153986-suppl.-final/
- genes-153986-suppl.-final/genes-153986-supplementary-english.docx
- genes-153986-suppl.-final/Supplementary Table S1.xlsx
