# Supplementary material for: mRNA Expression and DNA Methylation Analysis of Serotonin Receptor 2A (HTR2A) in the Human Schizophrenic Brain
Source: Genes (Basel). 2017 Jan 4;8(1):14. doi: 10.3390/genes8010014 (PMC5295009; doi:10.3390/genes8010014)
Supplement: Supplementary file 1 [file genes-08-00014-s001.zip › genes-153986-suppl.-final/Supplementary Table S1.xlsx]

## Sheet: Sheet1
Sample number	RNA data	DNA methylation data	Brain area	Age	Gender	Post-mortem interval	Clinical Diagnosis	Cause of death
1	Available	Available	Brodmann's Area 10	52	F	15.6	Schizophrenia
2	Available	Available	Brodmann's Area 10	72	F	13	Schizophrenia
3	Available	Available	Brodmann's Area 10	62	F	12	Schizophrenia
4	Available	Not available	Brodmann's Area 10	83	F	17	Schizophrenia
5	Available	Available	Brodmann's Area 46	46	M	24	Schizophrenia
6	Available	Available	Brodmann's Area 46	22	M	30	Schizophrenia
7	Available	Available	Brodmann's Area 46	77	M	26.5	Schizophrenia
8	Available	Available	Brodmann's Area 46	64	F	39	Schizophrenia
9	Available	Available	Brodmann's Area 46	67	F	8	Schizophrenia
10	Available	Available	Brodmann's Area 46	59	M	26.5	Schizophrenia
11	Not available	Available	Brodmann's Area 46	69	M	16.5	Schizophrenia
12	Not available	Available	Brodmann's Area 46	45	M	19	Schizophrenia
13	Available	Available	Brodmann's Area 10	94	F	11.5	Schizophrenia
14	Available	Available	Brodmann's Area 10	44	F	15	Schizophrenia
15	Available	Available	Brodmann's Area 10	58	M	19.5	Schizophrenia
16	Available	Available	Brodmann's Area 10	82	M	22.5	Schizophrenia
17	Available	Available	Brodmann's Area 46	73	M	17.5	Schizophrenia
18	Available	Available	Brodmann's Area 46	38	M	25	Schizophrenia
19	Available	Available	Brodmann's Area 10	37	M	28	Schizophrenia
20	Available	Available	Brodmann's Area 10	36	M	49	Schizophrenia	suicide jumping
21	Available	Available	Brodmann's Area 10	21	MM	21.5	Schizophrenia	suicide gun shot head, substance abuse (not alcohol)
22	Available	Available	Brodmann's Area 10	21	M	37	Schizophrenia	suicide
23	Available	Available	Brodmann's Area 10	28	M	41	Schizophrenia	suicide jumping
24	Available	Available	Brodmann's Area 46	20	M	30	Schizophrenia	paranoid suicide hanging, alcohol abuse, substance abuse (not alcohol)
25	Available	Available	Brodmann's Area 10	80	M	11	Control
26	Available	Available	Brodmann's Area 10	58	M	9	Control
27	Available	Available	Brodmann's Area 10	74	M	13.6	Control
28	Available	Available	Brodmann's Area 10	81	M	14	Control
29	Available	Not available	Brodmann's Area 10	?	M	15	Control
30	Available	Available	Brodmann's Area 10	68	M	10.5	Control
31	Available	Available	Brodmann's Area 10	73	F	12	Control
32	Available	Available	Brodmann's Area 10	80	M	14	Control
33	Available	Available	Brodmann's Area 10	59	F	19.5	Control
34	Not available	Available	Brodmann's Area 10	76	M	11	Control
35	Available	Available	Brodmann's Area 10	76	M	16	Control
36	Available	Available	Brodmann's Area 10	53	M	15	Control
37	Available	Available	Brodmann's Area 10	75	M	11.5	Control
38	Available	Available	Brodmann's Area 10	66	M	13.2	Control
39	Available	Available	Brodmann's Area 10	74	F	12	Control
40	Available	Available	Brodmann's Area 10	71	M	11.5	Control
41	Available	Available	Brodmann's Area 10	64	M	17.5	Control
42	Available	Available	Brodmann's Area 10	75	F	15.4	Control
43	Available	Available	Brodmann's Area 10	57	M	12.6	Control
44	Available	Available	Brodmann's Area 10	80	M	12	Control
45	Available	Available	Brodmann's Area 10	79	M	22	Control
46	Not available	Available	Brodmann's Area 10	90	M	17.8	Control
47	Available	Available	Brodmann's Area 10	67	M	16.3	Control
48	Available	Available	Brodmann's Area 10	54	M	19	Control
49	Available	Available	Brodmann's Area 10	81	F	11.3	Control
50	Not available	Available	Brodmann's Area 10	?	?	?	Schizophrenia
